# Supplementary material for: Population Genetics of Manila Clam (Ruditapes philippinarum) in China Inferred from Microsatellite Markers
Source: Biology (Basel). 2023 Apr 6;12(4):557. doi: 10.3390/biology12040557 (PMC10135866; doi:10.3390/biology12040557)
Supplement: Supplementary file 1 [file biology-12-00557-s001.zip]

Archive with 1 entries (1 files):
- biology-2260263-supplementary.pdf
